# Supplementary material for: Host adaptive mutations in the 2009 H1N1 pandemic influenza A virus PA gene regulate translation efficiency of viral mRNAs via GRSF1
Source: Commun Biol. 2022 Oct 17;5:1102. doi: 10.1038/s42003-022-04082-5 (PMC9576711; doi:10.1038/s42003-022-04082-5)
Supplement: Supplementary file 4 — Supplementary Data 1 [file 42003_2022_4082_MOESM4_ESM.xlsx]

## Sheet: Legend
Highlighted columns in yellow represent the data used to plot figures

## Sheet: Figure 1A, B, C
Figure 1A				Figure 1B				Figure 1C		Normalized Data
Biological Replicate #1	cT value	mRNA Copy Number per 100 ng (Based on Standard Curve)	Luciferase mRNA per 100 ng (Log10)	Biological Replicate #1	Firefly Luciferase RLU	Renilla Luciferase RLU	Luciferase Activity Log10	Biological Replicate #1	Translation Efficiency (Ratio of Firefly RLU to mRNA Copy Number)	Luciferase Activity / mRNA
(1) N:N:N	18.59	139383	5.14421	(1) N:N:N	13324	57497	4.12463	(1) N:N:N	0.0955927	8.4035
(2) N:N:C	13.11	5.21062e+06	6.71689	(2) N:N:C	6040451	101731	6.78107	(2) N:N:C	1.15926	68.2301
(3) C:N:N	14.22	2.50228e+06	6.39834	(3) C:N:N	498118	58957	5.69733	(3) C:N:N	0.199066	33.9288
(4) C:N:C	12.41	8.2752e+06	6.91778	(4) C:N:C	10576136	79607	7.02433	(4) C:N:C	1.27805	69.9139
(5) N:C:C	14.45	2.14946e+06	6.33233	(5) N:C:C	638961	112172	5.80547	(5) N:C:C	0.297266	41.5193
(6) C:C:N	16.13	708262	5.85019	(6) C:C:N	33111	76060	4.51997	(6) C:C:N	0.0467497	0
(7) C:C:C	13.35	4.44644e+06	6.64801	(7) C:C:C	5138945	139544	6.71087	(7) C:C:C	1.15574	68.2016
(8) Mock Lysate (No vRdRp)	29.21	124.861	2.09643	(8) Mock Lysate (No vRdRp)	1024	94007		(8) Mock Lysate (No vRdRp)	8.20112
(9) Empty Control	UnDet.	#VALUE!		(9) Empty Control	208	0		(9) Empty Control	#VALUE!
Biological Replicate #2	cT value			Biological Replicate #2				Biological Replicate #2
(1) N:N:N	19.21	92529.3	4.96628	(1) N:N:N	13740	62502	4.13799	(1) N:N:N	0.148494	17.4503
(2) N:N:C	14	2.89382e+06	6.46147	(2) N:N:C	6019575	109040	6.77957	(2) N:N:C	2.08014	79.655
(3) C:N:N	15.17	1.33567e+06	6.1257	(3) C:N:N	478469	71262	5.67985	(3) C:N:N	0.358224	44.5194
(4) C:N:C	15	1.49447e+06	6.17449	(4) C:N:C	8216388	88997	6.91468	(4) C:N:C	5.49786	100
(5) N:C:C	15.81	875042	5.94203	(5) N:C:C	666353	119274	5.8237	(5) N:C:C	0.76151	59.7443
(6) C:C:N	18.24	175653	5.24465	(6) C:C:N	30819	78981	4.48882	(6) C:C:N	0.175454	23.978
(7) C:C:C	14.01	2.87477e+06	6.4586	(7) C:C:C	4693962	151252	6.67154	(7) C:C:C	1.63282	74.9729
(8) Mock Lysate (No vRdRp)	29.21	124.861	2.09643	(8) Mock Lysate (No vRdRp)	416	131602		(8) Mock Lysate (No vRdRp)	3.3317
(9) Empty Control	UnDet.	#VALUE!		(9) Empty Control	0	140		(9) Empty Control	#VALUE!
Biological Replicate #3	cT value			Biological Replicate #3				Biological Replicate #3
(1) N:N:N	18.49	148905	5.17291	(1) N:N:N	13825	56455	4.14067	(1) N:N:N	0.0928446	8.01503
(2) N:N:C	14.86	1.63932e+06	6.21466	(2) N:N:C	5715786	87954	6.75708	(2) N:N:C	3.48667	90.6122
(3) C:N:N	15.48	1.08826e+06	6.03673	(3) C:N:N	497696	52702	5.69696	(3) C:N:N	0.45733	49.2706
(4) C:N:C	14.44	2.16371e+06	6.3352	(4) C:N:C	9982445	69385	6.99924	(4) C:N:C	4.61358	95.6626
(5) N:C:C	15.91	819088	5.91333	(5) N:C:C	713971	107369	5.85368	(5) N:C:C	0.871666	62.5739
(6) C:C:N	17.05	385627	5.58617	(6) C:C:N	28944	68759	4.46156	(6) C:C:N	0.075057	7.50475
(7) C:C:C	15.04	1.45548e+06	6.16301	(7) C:C:C	4694679	108204	6.67161	(7) C:C:C	3.22551	89.2429
(8) Mock Lysate (No vRdRp)	28.33	223.344	2.34897	(8) Mock Lysate (No vRdRp)	1608	116768		(8) Mock Lysate (No vRdRp)	7.19966
(9) Empty Control	UnDet.	#VALUE!		(9) Empty Control	99	193		(9) Empty Control	#VALUE!
Standard Curve for mRNA NP Luc
Standard Amount (Copy Number)	cT value
10^1	32.04
10^2	29.96
10^3	26.57
10^4	23.1
10^5	19.04
10^6	15.46
10^7	12.34
10^8	8.21
10^9	5.11

## Sheet: Figure 1E, F, G
Figure 1E
Unedited Polysome Traces
Figure 1F and G
Biological Replicate #1 Cal PB2														Biological Replicate #2 Cal PB2														Biological Replicate #3 Cal PB2
Tube #	cT Value NP Luc mRNA	Change in cT Tube 10 - Tube #	2^Change in cT	Percentage of 2^cT Difference Per Fraction (Relative Amount of RNA per fraction)	Tube Classification (Based on Chart)	Sum of Percentage for Free, Light or Heavy Fractions	cT Value GAPDH mRNA	Change in cT Tube 10 - Tube #	2^Change in cT	Percentage of 2^cT Difference Per Fraction (Relative Amount of RNA per fraction)	Tube Classification (Based on Chart)	Sum of Percentage for Free, Light or Heavy Fractions		Tube #	cT Value NP Luc mRNA	Change in cT Tube 10 - Tube #	2^Change in cT	Percentage of 2^cT Difference Per Fraction (Relative Amount of RNA per fraction)	Tube Classification (Based on Chart)	Sum of Percentage for Free, Light or Heavy Fractions	cT Value GAPDH mRNA	Change in cT Tube 10 - Tube #	2^Change in cT	Percentage of 2^cT Difference Per Fraction (Relative Amount of RNA per fraction)	Tube Classification (Based on Chart)	Sum of Percentage for Free, Light or Heavy Fractions		Tube #	cT Value NP Luc mRNA	Change in cT Tube 10 - Tube #	2^Change in cT	Percentage of 2^cT Difference Per Fraction (Relative Amount of RNA per fraction)	Tube Classification (Based on Chart)	Sum of Percentage for Free, Light or Heavy Fractions	cT Value GAPDH mRNA	Change in cT Tube 10 - Tube #	2^Change in cT	Percentage of 2^cT Difference Per Fraction (Relative Amount of RNA per fraction)	Tube Classification (Based on Chart)	Sum of Percentage for Free, Light or Heavy Fractions
10	28.65	0	1	0.0687613	Free		22.88	0	1	0.0445619	Free			10	26.65	0	1	0.181842	Free		22.88	0	1	0.0235304	Free			10	26.01	0	1	0.270551	Free		19.56	0	1	0.0346541	Free
11	26.1	2.55	5.85634	0.40269	Free		23.22	-0.34	0.790041	0.0352057	Free			11	26.34	0.31	1.23971	0.225431	Free		22.61	0.27	1.20581	0.0283731	Free			11	24.46	1.55	2.92817	0.79222	Free		20.54	-0.98	0.50698	0.0175689	Free
12	28.69	-0.04	0.972655	0.0668811	Free		22.46	0.42	1.33793	0.0596206	Free			12	25.62	1.03	2.04202	0.371325	Free		23.1	-0.22	0.858565	0.0202024	Free			12	24.25	1.76	3.38698	0.916352	Free		20.17	-0.61	0.655197	0.0227053	Free
13	24.95	3.7	12.996	0.893625	Free		18.06	4.82	28.2465	1.25872	Free			13	24.06	2.59	6.02099	1.09487	Free		16.92	5.96	62.2499	1.46477	Free			13	23.47	2.54	5.81589	1.5735	Free		14.12	5.44	43.4113	1.50438	Free
14	23.15	5.5	45.2548	3.11178	Free		16.96	5.92	60.5477	2.69812	Free			14	25.88	0.77	1.70527	0.310089	Free		14.77	8.11	276.282	6.50104	Free			14	23.1	2.91	7.51618	2.03351	Free		13.44	6.12	69.551	2.41023	Free
15	19.48	9.17	576.03	39.6086	Free		19.02	3.86	14.5203	0.647053	Free			15	25.45	1.2	2.2974	0.417763	Free		17.11	5.77	54.5686	1.28402	Free			15	20.69	5.32	39.9466	10.8076	Free		14.89	4.67	25.4572	0.882195	Free
16	19.66	8.99	508.463	34.9626	Free		18.56	4.32	19.9733	0.890048	Free			16	19.35	7.3	157.586	28.6558	Free		17.39	5.49	44.9422	1.05751	Free			16	19.13	6.88	117.784	31.8666	Free		14.96	4.6	24.2515	0.840413	Free
17	23.14	5.51	45.5696	3.13343	Free		19.08	3.8	13.9288	0.620694	Free			17	20.29	6.36	82.1393	14.9364	Free		17.82	5.06	33.3589	0.784948	Free			17	19.3	6.71	104.691	28.3244	Free		15.46	4.1	17.1484	0.594262	Free
18	30.17	-1.52	0.348686	0.0239761	Free		18.67	4.21	18.507	0.824708	Free			18	21.07	5.58	47.8352	8.69844	Free		17.95	4.93	30.4844	0.717311	Free			18	23.91	2.1	4.28709	1.15988	Free		15.19	4.37	20.6776	0.716565	Free
19	23	5.65	50.2134	3.45274	Free	85.7251	17.18	5.7	51.9842	2.31651	Free	9.39524		19	21.59	5.06	33.3589	6.06604	Free		16.11	6.77	109.137	2.56804	Free	14.4497		19	23.26	2.75	6.72717	1.82004	Free	79.5647	15.33	4.23	18.7654	0.650297	Free	7.67327
20	26.9	1.75	3.36359	0.231285	Light		17.17	5.71	52.3457	2.33263	Light			20	22.96	3.69	12.9063	2.3469	Free	63.3049	15.51	7.37	165.421	3.89243	Light			20	23.01	3	8	2.16441	Light		12.14	7.42	171.255	5.93468	Light
21	23.96	4.69	25.8125	1.7749	Light		17.36	5.52	45.8866	2.04479	Light			21	22.51	4.14	17.6305	3.20596	Light		13.91	8.97	501.463	11.7996	Light			21	23.13	2.88	7.3615	1.99166	Light		13.18	6.38	83.2859	2.8862	Light
22	23.01	5.64	49.8665	3.42889	Light		14.04	8.84	458.253	20.4206	Light			22	21.48	5.17	36.0019	6.54665	Light		13.58	9.3	630.346	14.8323	Light			22	22.98	3.03	8.1681	2.20989	Light		12.25	7.31	158.683	5.499	Light
23	23.54	5.11	34.5353	2.37469	Light	7.80977	14.2	8.68	410.148	18.277	Light	43.075		23	23.28	3.37	10.3388	1.88003	Light		13.67	9.21	592.224	13.9353	Light	44.4596		23	23.24	2.77	6.82108	1.84545	Light	8.21141	12.24	7.32	159.786	5.53725	Light	19.8571
24	24.16	4.49	22.4711	1.54514	Heavy		14.73	8.15	284.05	12.6578	Heavy			24	21.27	5.38	41.6429	7.57243	Light	19.2051	14.16	8.72	421.679	9.92227	Heavy			24	23.83	2.18	4.53154	1.22601	Heavy		11.37	8.19	292.036	10.1202	Heavy
25	24.6	4.05	16.5642	1.13898	Heavy		15.58	7.3	157.586	7.02235	Heavy			25	21.83	4.82	28.2465	5.13639	Heavy		14.69	8.19	292.036	6.87171	Heavy			25	24.27	1.74	3.34035	0.903736	Heavy		11.35	8.21	296.112	10.2615	Heavy
26	25.76	2.89	7.4127	0.509708	Heavy		15.4	7.48	178.527	7.95551	Heavy			26	22.43	4.22	18.6357	3.38876	Heavy		14.75	8.13	280.139	6.59179	Heavy			26	24.82	1.19	2.28153	0.61727	Heavy		10.67	8.89	474.413	16.4404	Heavy
27	25.62	3.03	8.1681	0.561649	Heavy		16	6.88	117.784	5.24868	Heavy			27	22.44	4.21	18.507	3.36535	Heavy		14.59	8.29	312.996	7.36492	Heavy			27	24.59	1.42	2.67586	0.723956	Heavy		10.94	8.62	393.44	13.6343	Heavy
28	27.85	0.8	1.7411	0.11972	Heavy		15.23	7.65	200.854	8.95042	Heavy			28	22.83	3.82	14.1232	2.5682	Heavy		15.18	7.7	207.937	4.89283	Heavy			28	25.16	0.85	1.8025	0.487669	Heavy		11.16	8.4	337.794	11.7059	Heavy
29	27.63	1.02	2.02792	0.139442	Heavy		17.81	5.07	33.5909	1.49688	Heavy			29	24.25	2.4	5.27803	0.959767	Heavy		16.26	6.62	98.36	2.31445	Heavy			29	25.09	0.92	1.89212	0.511914	Heavy		11.78	7.78	219.793	7.61672	Heavy
30	24.99	3.66	12.6407	0.869189	Heavy		17.02	5.86	58.0812	2.58821	Heavy			30	23.14	3.51	11.3924	2.07161	Heavy	17.4901	16.17	6.71	104.691	2.46343	Heavy			30	22.18	3.83	14.2215	3.84764	Heavy		13.8	5.76	54.1917	1.87796	Heavy
31	24.18	4.47	22.1618	1.52387	Heavy		17.86	5.02	32.4467	1.44589	Heavy			31	undet						18.07	4.81	28.0514	0.66006	Heavy			31	22.17	3.84	14.3204	3.8744	Heavy		15.19	4.37	20.6776	0.716565	Heavy
32	28.91	-0.26	0.835088	0.0574218	Heavy	6.46513	21	1.88	3.68075	0.164021	Heavy	47.5298		32	undet						24.24	-1.36	0.389582	0.00916703	Heavy	41.0906		32	29.12	-3.11	0.115824	0.0313362	Heavy	12.2239	18.09	1.47	2.77022	0.0959995	Heavy	72.4696
Biological Replicate #1 Cal PA														Biological Replicate #2 Cal PA														Biological Replicate #3 Cal PA
Tube #	cT Value NP Luc mRNA	Change in cT Tube 10 - Tube #	2^Change in cT	Percentage of 2^cT Difference Per Fraction (Relative Amount of RNA per fraction)	Tube Classification (Based on Chart)	Sum of Percentage for Free, Light or Heavy Fractions	cT Value GAPDH mRNA	Change in cT Tube 10 - Tube #	2^Change in cT	Percentage of 2^cT Difference Per Fraction (Relative Amount of RNA per fraction)	Tube Classification (Based on Chart)	Sum of Percentage for Free, Light or Heavy Fractions		Tube #	cT Value NP Luc mRNA	Change in cT Tube 10 - Tube #	2^Change in cT	Percentage of 2^cT Difference Per Fraction (Relative Amount of RNA per fraction)	Tube Classification (Based on Chart)	Sum of Percentage for Free, Light or Heavy Fractions	cT Value GAPDH mRNA	Change in cT Tube 10 - Tube #	2^Change in cT	Percentage of 2^cT Difference Per Fraction (Relative Amount of RNA per fraction)	Tube Classification (Based on Chart)	Sum of Percentage for Free, Light or Heavy Fractions		Tube #	cT Value NP Luc mRNA	Change in cT Tube 10 - Tube #	2^Change in cT	Percentage of 2^cT Difference Per Fraction (Relative Amount of RNA per fraction)	Tube Classification (Based on Chart)	Sum of Percentage for Free, Light or Heavy Fractions	cT Value GAPDH mRNA	Change in cT Tube 10 - Tube #	2^Change in cT	Percentage of 2^cT Difference Per Fraction (Relative Amount of RNA per fraction)	Tube Classification (Based on Chart)	Sum of Percentage for Free, Light or Heavy Fractions
10	31.02	0	1	0.329599	Free		31.27	0	1	8.91963e-05	Free			10	26.23	0	1	0.107198	Free		23.29	0	1	0.0385082	Free			10	24.46	0	1	0.458104	Free		23.41	0	1	0.0224797	Free
11	26.51	-0.49	0.712025	0.234683	Free		29.76	1.51	2.8481	0.00025404	Free			11	26.04	0.19	1.14076	0.122288	Free		23	0.29	1.22264	0.0470817	Free			11	24.21	0.25	1.18921	0.544781	Free		22.99	0.42	1.33793	0.0300762	Free
12	22.89	1.13	2.18859	0.721357	Free		26.07	5.2	36.7583	0.00327871	Free			12	23.63	2.6	6.06287	0.649927	Free		23.46	-0.17	0.888843	0.0342277	Free			12	22.11	2.35	5.09824	2.33553	Free		22.68	0.73	1.65864	0.0372857	Free
13	21.19	2.83	7.11074	2.3437	Free		18.3	12.97	8023.41	0.715659	Free			13	21.62	4.61	24.4201	2.61779	Free		19.1	4.19	18.2522	0.70286	Free			13	20.58	3.88	14.723	6.74467	Free		19.29	4.12	17.3878	0.390872	Free
14	20.67	3.35	10.1965	3.36075	Free		15	16.27	79023.8	7.04863	Free			14	22.4	3.83	14.2215	1.52452	Free		16.15	7.14	141.044	5.43135	Free			14	21.22	3.24	9.44794	4.32814	Free		15.57	7.84	229.126	5.1507	Free
15	18.01	5.01	32.2226	10.6205	Free		17.2	14.07	17198.6	1.53405	Free			15	22.12	4.11	17.2677	1.85106	Free		18.54	4.75	26.9087	1.03621	Free			15	21.87	2.59	6.02099	2.75824	Free		18.07	5.34	40.5042	0.910523	Free
16	16.5	4.52	22.9433	7.56209	Free		17.3	13.97	16046.8	1.43132	Free			16	21	5.23	37.5307	4.02322	Free		18.75	4.54	23.2636	0.895838	Free			16	20.77	3.69	12.9063	5.91241	Free		18.19	5.22	37.2715	0.837852	Free
17	16.5	4.52	22.9433	7.56209	Free		18.38	12.89	7590.61	0.677054	Free			17	18.82	7.41	170.072	18.2314	Free		20.14	3.15	8.87656	0.34182	Free			17	18.88	5.58	47.8352	21.9135	Free		18.06	5.35	40.7859	0.916856	Free
18	17.22	4.8	27.8576	9.18185	Free		17.91	13.36	10513.8	0.937794	Free			18	20.25	5.98	63.1189	6.76622	Free		19.17	4.12	17.3878	0.669572	Free			18	21.17	3.29	9.78112	4.48077	Free		19.05	4.36	20.5348	0.461617	Free
19	20.42	3.6	12.1257	3.99663	Free	45.9133	16.13	15.14	36107.2	3.22063	Free	15.5688		19	21.36	4.87	29.2426	3.13475	Free	39.0283	17.39	5.9	59.7141	2.29948	Free	11.4969		19	23.33	1.13	2.18859	1.0026	Free	50.4787	19.73	3.68	12.8171	0.288125	Free	9.04638
20	18.56	5.46	44.0173	14.5081	Light		16.01	15.26	39239	3.49997	Light			20	20.41	5.82	56.493	6.05594	Light		16.89	6.4	84.4485	3.25196	Light			20	19.8	4.66	25.2813	11.5815	Light		16.2	7.21	148.056	3.32826	Light
21	19.17	4.85	28.84	9.50565	Light		15.22	16.05	67847.1	6.05171	Light			21	19.68	6.55	93.7015	10.0446	Light		17.08	6.21	74.028	2.85069	Light			21	21.16	3.3	9.84916	4.51194	Light		16.58	6.83	113.772	2.55756	Light
22	19.1	4.92	30.2738	9.97824	Light		13.69	17.58	195933	17.4765	Light			22	20.28	5.95	61.8199	6.62698	Light		15.4	7.89	237.207	9.1344	Light			22	20.43	4.03	16.3362	7.48368	Light		14.03	9.38	666.287	14.9779	Light
23	21.21	2.81	7.01285	2.31143	Light	36.3034	13.64	17.63	202842	18.0928	Light	45.121		23	19.81	6.42	85.6274	9.17909	Light	31.9066	14.04	9.25	608.874	23.4467	Light	38.6837		23	20.89	3.57	11.8762	5.44053	Light	29.0176	15.12	8.29	312.996	7.03606	Light	27.8998
24	26.18	-2.16	0.223756	0.0737499	Heavy		14.53	16.74	109457	9.76313	Heavy			24	20.55	5.68	51.2685	5.49588	Heavy		14.68	8.61	390.722	15.046	Heavy			24	20.53	3.93	15.2422	6.98252	Heavy		14.89	8.52	367.093	8.25214	Heavy
25	20.87	3.15	8.87656	2.92571	Heavy		14.62	16.65	102837	9.17268	Heavy			25	20.85	5.38	41.6429	4.46404	Heavy		15.32	7.97	250.732	9.65523	Heavy			25	21.58	2.88	7.3615	3.37233	Heavy		15.16	8.25	304.437	6.84366	Heavy
26	20.68	3.34	10.1261	3.33754	Heavy		15.12	16.15	72716.7	6.48606	Heavy			26	20.67	5.56	47.1766	5.05724	Heavy		16.03	7.26	153.277	5.90243	Heavy			26	22.25	2.21	4.62675	2.11953	Heavy		14.52	8.89	474.413	10.6647	Heavy
27	21.83	2.19	4.56305	1.50398	Heavy		15.2	16.07	68794.2	6.13619	Heavy			27	20.72	5.51	45.5696	4.88497	Heavy		15.86	7.43	172.446	6.64058	Heavy			27	21.99	2.47	5.54044	2.5381	Heavy		14.22	9.19	584.071	13.1297	Heavy
28	21.13	2.89	7.4127	2.44322	Heavy		15.61	15.66	51776.1	4.61824	Heavy			28	21.02	5.21	37.014	3.96783	Heavy		15.28	8.01	257.781	9.92667	Heavy			28	24.8	-0.34	0.790041	0.361921	Heavy		14.15	9.26	613.109	13.7825	Heavy
29	20.62	3.4	10.5561	3.47927	Heavy		16.66	14.61	25006.2	2.23046	Heavy			29	21.08	5.15	35.5062	3.8062	Heavy		17.28	6.01	64.4452	2.48167	Heavy			29	22.63	1.83	3.55537	1.62873	Heavy		15.31	8.1	274.374	6.16785	Heavy
30	20.77	3.25	9.51366	3.13569	Heavy		24.79	6.48	89.2636	0.00796198	Heavy			30	22.59	3.64	12.4666	1.3364	Heavy		21.34	1.95	3.86375	0.148786	Heavy			30	22.81	1.65	3.13834	1.43768	Heavy		16.73	6.68	102.537	2.305	Heavy
31	22.71	1.31	2.47942	0.817214	Heavy		18.02	13.25	9741.98	0.868949	Heavy			31	27.27	-1.04	0.486327	0.0521334	Heavy		24.42	-1.13	0.456916	0.017595	Heavy			31	22.34	2.12	4.34694	1.99135	Heavy		17.02	6.39	83.8652	1.88527	Heavy
32	26.32	-2.3	0.203063	0.0669295	Heavy	17.7833	23.05	8.22	298.172	0.0265958	Heavy	39.3103		32	34.51	-8.28	0.00321715	0.000344872	Heavy	29.065	30.01	-6.72	0.0094859	0.000365285	Heavy	49.8194		32	27.14	-2.68	0.156041	0.0714832	Heavy	20.5037	23.38	0.03	1.02101	0.0229521	Heavy	63.0538

## Sheet: Figure 2C, D, E
Figure 2C				Figure 2D				Figure 2E		Normalized Data
Biological Replicate #1	cT value	mRNA Copy Number per 100 ng (Based on Standard Curve)	Luciferase mRNA per 100 ng (Log10)	Biological Replicate #1	Firefly Luciferase RLU	Renilla Luciferase RLU	Luciferase Activity Log10	Biological Replicate #1	Translation Efficiency (Ratio of Firefly RLU to mRNA Copy Number)	Luciferase Activity / mRNA
(1) Nan PA	20.77	49273	4.69261	(1) Nan PA	3330	41445	3.52244	(1) Nan PA	0.0675826	9.67237
(2) Cal PA	14.36	3.58169e+06	6.55409	(2) Cal PA	1.41618e+06	80024	6.15112	(2) Cal PA	0.395395	60.094
(3) PA-C1	17.11	569484	5.75548	(3) PA-C1	296698	121364	5.47232	(3) PA-C1	0.520995	63.3907
(4) PA-C2	16.25	1.01211e+06	6.00523	(4) PA-C2	109666	65213	5.04007	(4) PA-C2	0.108354	33.4619
(5) PA-C3	12.89	9.57147e+06	6.98098	(5) PA-C3	234165	69802	5.36952	(5) PA-C3	0.0244649	14.6448
(6) PA-C4	17.29	504904	5.70321	(6) PA-C4	606291	152089	5.78268	(6) PA-C4	1.2008	80.334
(7) PA-C5	12.11	1.61247e+07	7.20749	(7) PA-C5	4.22648e+06	123871	6.62598	(7) PA-C5	0.262112	54.9415
(8) Mock Lysate (No vRdRp)	26.37	1165.08	3.06636	(8) Mock Lysate (No vRdRp)	833	509955		(8) Mock Lysate (No vRdRp)
(9) Empty Control	UnDet.			(9) Empty Control	208	0		(9) Empty Control
Biological Replicate #2				Biological Replicate #2				Biological Replicate #2
(1) Nan PA	20.09	77639.5	4.89008	(1) Nan PA	3122	40196	3.49443	(1) Nan PA	0.0402115	0
(2) Cal PA	16.29	985397	5.99361	(2) Cal PA	1.47882e+06	74182	6.16992	(2) Cal PA	1.50074	84.4884
(3) PA-C1	18.5	224813	5.35182	(3) PA-C1	316658	119274	5.50059	(3) PA-C1	1.40854	84.0545
(4) PA-C2	16.37	934069	5.97038	(4) PA-C2	110710	61251	5.04419	(4) PA-C2	0.118524	34.9615
(5) PA-C3	14.23	3.90697e+06	6.59184	(5) PA-C3	200011	69593	5.30105	(5) PA-C3	0.0511934	24.0429
(6) PA-C4	18.51	223315	5.34892	(6) PA-C4	565605	138917	5.75251	(6) PA-C4	2.53276	96.844
(7) PA-C5	12.55	1.20148e+07	7.07972	(7) PA-C5	4.27065e+06	125124	6.63049	(7) PA-C5	0.35545	59.5656
(8) Mock Lysate (No vRdRp)	24.66	3655.48	3.56294	(8) Mock Lysate (No vRdRp)	1457	418329		(8) Mock Lysate (No vRdRp)
(9) Empty Control	UnDet.			(9) Empty Control	0	208		(9) Empty Control
Biological Replicate #3				Biological Replicate #3				Biological Replicate #3
(1) Nan PA	20.49	59418.5	4.77392	(1) Nan PA	3539	40196	3.54888	(1) Nan PA	0.0595606	7.72722
(2) Cal PA	13.97	4.64884e+06	6.66734	(2) Cal PA	1.61845e+06	74391	6.2091	(2) Cal PA	0.348141	58.1491
(3) PA-C1	18.44	234016	5.36925	(3) PA-C1	383350	120319	5.5836	(3) PA-C1	1.63813	87.3082
(4) PA-C2	17.33	491578	5.69159	(4) PA-C2	115514	72513	5.06264	(4) PA-C2	0.234986	46.9376
(5) PA-C3	14.9	2.49615e+06	6.39727	(5) PA-C3	248214	74808	5.39483	(5) PA-C3	0.0994388	34.5407
(6) PA-C4	18.73	192766	5.28503	(6) PA-C4	557134	120528	5.74596	(6) PA-C4	2.89022	100
(7) PA-C5	13.93	4.77486e+06	6.67896	(7) PA-C5	4.06397e+06	114679	6.60895	(7) PA-C5	0.85112	73.7812
(8) Mock Lysate (No vRdRp)	27.52	540.001	2.73239	(8) Mock Lysate (No vRdRp)	624	483539		(8) Mock Lysate (No vRdRp)
(9) Empty Control	UnDet.			(9) Empty Control	208	0		(9) Empty Control
Standard Curve for mRNA NP Luc
Standard Amount (Copy Number)	cT value
10^1	32.04
10^2	30.43
10^3	26.97
10^4	23.36
10^5	20.2
10^6	17.07
10^7	14
10^8	8.25
10^9	5.08

## Sheet: Figure 3B, C, D
Figure 3B				Figure 3C				Figure 3D		Normalized Data
Biological Replicate #1	cT value	mRNA Copy Number per 100 ng (Based on Standard Curve)	Luciferase mRNA per 100 ng (Log10)	Biological Replicate #1	Firefly Luciferase RLU	Renilla Luciferase RLU	Luciferase Activity Log10	Biological Replicate #1	Translation Efficiency (Ratio of Firefly RLU to mRNA Copy Number)	Luciferase Activity / mRNA
(1) Nan PA	19.46	39251.7	4.59386	(1) Nan PA	1168.5	10817.5	3.06763	(1) Nan PA	0.0297694	22.9453
(2) T85I	18.44	81872.4	4.91314	(2) T85I	2391	13024.5	3.37858	(2) T85I	0.029204	32.0943
(3) V100I	18.32	89268.8	4.9507	(3) V100I	8514	13394	3.93013	(3) V100I	0.0953749	80.9281
(4) G186S	18.41	83661.9	4.92253	(4) G186S	1771.5	14916.5	3.24834	(4) G186S	0.0211745	19.3244
(5) T85I/V100I	19.54	37052.5	4.56882	(5) T85I/V100I	2227	7179	3.34772	(5) T85I/V100I	0.060104	52.8203
(6) T85I/G186S	19.36	42185.2	4.62516	(6) T85I/G186S	3976	21031.5	3.59945	(6) T85I/G186S	0.094251	73.7441
(7) V100I/G186S	18.04	109231	5.03834	(7) V100I/G186S	6666	15328	3.82387	(7) V100I/G186S	0.0610268	64.8784
(8) T85I, V100I, G186S	18.16	100180	5.00078	(8) T85I, V100I, G186S	10182	9547	4.00783	(8) T85I, V100I, G186S	0.101637	84.4171
(9) Mock Lysate (No vRdRp)	28.37	63.8064	1.80486	(9) Mock Lysate (No vRdRp)	624	345675	2.79518	(9) Mock Lysate (No vRdRp)
(10) Empty Control	UnDet.			(10) Empty Control	0	208		(10) Empty Control
Biological Replicate #2				Biological Replicate #2				Biological Replicate #2
(1) Nan PA	19.28	44689.1	4.6502	(1) Nan PA	1051.5	11502	3.02181	(1) Nan PA	0.0235292	14.6936
(2) T85I	17.95	116551	5.06652	(2) T85I	3903	9968.5	3.5914	(2) T85I	0.0334875	41.8379
(3) V100I	18.39	84876.7	4.92879	(3) V100I	6547	14195.5	3.81604	(3) V100I	0.0771355	71.906
(4) G186S	19.62	34976.4	4.54378	(4) G186S	879.5	12314	2.94424	(4) G186S	0.0251455	13.8419
(5) T85I/V100I	19.19	47684.1	4.67837	(5) T85I/V100I	2477	10619.5	3.39393	(5) T85I/V100I	0.051946	49.4716
(6) T85I/G186S	19.22	46664.1	4.66898	(6) T85I/G186S	7728.5	20099.5	3.8881	(6) T85I/G186S	0.16562	98.8149
(7) V100I/G186S	19.16	48726.4	4.68776	(7) V100I/G186S	6276	18423	3.79768	(7) V100I/G186S	0.128801	88.4115
(8) T85I, V100I, G186S	18.04	109231	5.03834	(8) T85I, V100I, G186S	9011	12246	3.95477	(8) T85I, V100I, G186S	0.0824951	76.8266
(9) Mock Lysate (No vRdRp)	29.3	32.6405	1.51376	(9) Mock Lysate (No vRdRp)	208	204619	2.31806	(9) Mock Lysate (No vRdRp)
(10) Empty Control	UnDet.			(10) Empty Control	208	0	2.31806	(10) Empty Control
Biological Replicate #3				Biological Replicate #3				Biological Replicate #3
(1) Nan PA	19.02	53899.7	4.73159	(1) Nan PA	1571.5	12178.5	3.19631	(1) Nan PA	0.029156	26.5139
(2) T85I	19.06	52368	4.71907	(2) T85I	3109	10468.5	3.49262	(2) T85I	0.0593683	56.2127
(3) V100I	18.19	98037.4	4.99139	(3) V100I	10507.5	12967	4.0215	(3) V100I	0.107178	86.3697
(4) G186S	18.25	93888.2	4.97261	(4) G186S	1181.5	17332.5	3.07243	(4) G186S	0.0125841	0
(5) T85I/V100I	19.31	43733.2	4.64081	(5) T85I/V100I	1769	11895	3.24773	(5) T85I/V100I	0.0404498	37.6849
(6) T85I/G186S	19.24	45996.3	4.66272	(6) T85I/G186S	7850.5	17054	3.8949	(6) T85I/G186S	0.170677	100
(7) V100I/G186S	18.25	93888.2	4.97261	(7) V100I/G186S	12824	18873.5	4.10802	(7) V100I/G186S	0.136588	95.7706
(8) T85I, V100I, G186S	17.76	133656	5.12599	(8) T85I, V100I, G186S	8061	13584	3.90639	(8) T85I, V100I, G186S	0.0603113	66.3141
(9) Mock Lysate (No vRdRp)	28.42	61.5479	1.78921	(9) Mock Lysate (No vRdRp)	624	273601	2.79518	(9) Mock Lysate (No vRdRp)
(10) Empty Control	UnDet.			(10) Empty Control	0	0		(10) Empty Control
Standard Curve for mRNA NP Luc
Standard Amount (Copy Number)	cT value
10^1	31.11
10^2	28.27
10^3	24.51
10^4	21.31
10^5	18.23
10^6	14.4
10^7	11.18
10^8	8.1
10^9	4.92
10^10	3.62

## Sheet: Figure 3E, F, G, I
Figure 3E				Figure 3F				Figure 3G		Normalized Data
Biological Replicate #1	cT value	mRNA Copy Number per 100 ng (Based on Standard Curve)	Luciferase mRNA per 100 ng (Log10)	Biological Replicate #1	Firefly Luciferase RLU	Renilla Luciferase RLU	Luciferase Activity Log10	Biological Replicate #1	Translation Efficiency (Ratio of Firefly RLU to mRNA Copy Number)	Luciferase Activity / mRNA
(1) Cal PA	15.21	1.55066e+06	6.19052	(1) Cal PA	388440	20633.5	5.58932	(1) Cal PA	0.250499	78.9783
(2) I85T	16.73	564785	5.75188	(2) I85T	228962	37351.5	5.35976	(2) I85T	0.405396	89.6813
(3) S186G	17.12	435852	5.63934	(3) S186G	56223	18897	4.74991	(3) S186G	0.128996	56.5669
(4) I85T/S186G	17.88	263040	5.42002	(4) I85T/S186G	10119.5	12358	4.00516	(4) I85T/S186G	0.0384714	18.3561
(5) V100I	14.73	2.13321e+06	6.32903	(5) V100I	1.05581e+06	22869.5	6.02358	(5) V100I	0.494938	97.0445
(6) Mock Lysate (No vRdRp)	29.4	124.633	2.09563	(6) Mock Lysate (No vRdRp)	754.5	96786.5	2.87766	(6) Mock Lysate (No vRdRp)
(7) Empty Control	UnDet.			(7) Empty Control	0	0		(7) Empty Control
Biological Replicate #2				Biological Replicate #2				Biological Replicate #2
(1) Cal PA	15.54	1.24534e+06	6.09529	(1) Cal PA	411002	21537	5.61384	(1) Cal PA	0.330032	85.6825
(2) I85T	16.73	564785	5.75188	(2) I85T	242030	37895.5	5.38387	(2) I85T	0.428536	91.2315
(3) S186G	17.2	413288	5.61625	(3) S186G	63743	15802	4.80443	(3) S186G	0.154234	61.4368
(4) I85T/S186G	17.82	273738	5.43734	(4) I85T/S186G	10671.5	11398	4.02823	(4) I85T/S186G	0.0389843	19.0547
(5) V100I	14.91	1.89274e+06	6.27709	(5) V100I	1057571	26223.5	6.02431	(5) V100I	0.558753	100
(6) Mock Lysate (No vRdRp)	28.68	201.098	2.30341	(6) Mock Lysate (No vRdRp)	544.5	95822.5	2.736	(6) Mock Lysate (No vRdRp)
(7) Empty Control	UnDet.			(7) Empty Control	0	0		(7) Empty Control
Biological Replicate #3				Biological Replicate #3				Biological Replicate #3
(1) Cal PA	14.29	2.85763e+06	6.45601	(1) Cal PA	392720	19185.5	5.59408	(1) Cal PA	0.137428	65.5203
(2) I85T	14.61	2.31027e+06	6.36366	(2) I85T	154366	36697.5	5.18855	(2) I85T	0.0668175	46.6039
(3) S186G	14.49	2.50202e+06	6.39829	(3) S186G	56580	15898	4.75266	(3) S186G	0.0226137	19.7784
(4) I85T/S186G	16.92	497799	5.69705	(4) I85T/S186G	8454.5	12520	3.92709	(4) I85T/S186G	0.0169838	0
(5) V100I	14.05	3.3517e+06	6.52526	(5) V100I	1.05222e+06	23713	6.02211	(5) V100I	0.313938	86.3767
(6) Mock Lysate (No vRdRp)	29.12	150.119	2.17643	(6) Mock Lysate (No vRdRp)	338	83856.5	2.52892	(6) Mock Lysate (No vRdRp)
(7) Empty Control	UnDet.			(7) Empty Control	0	0		(7) Empty Control
Standard Curve for mRNA NP Luc
Standard Amount (Copy Number)	cT value
10^1	33.2
10^2	29.73
10^3	26.27
10^4	22.8
10^5	19.34
10^6	15.87
10^7	12.4
10^8	8.94
10^9	5.47
10^10	2

## Sheet: Figure 4A, B, C, D, E,
Fig 4A			Fig 4B			Fig 4C				Fig 4D				Fig 4E		Normalized Data
Biological Replicate #1	Firefly Luciferase RLU	Luciferase Activity Log10	Biological Replicate #1	Firefly Luciferase RLU	Luciferase Activity Log10	Biological Replicate #1	cT Value mRNA NP-Luc	mRNA Copy Number per 100 ng (Based on Standard Curve)	Luciferase mRNA per 100 ng (Log10)	Biological Replicate #1	Firefly Luciferase RLU	Renilla Luciferase RLU	Luciferase Activity Log10	Biological Replicate #1	Translation Efficiency (Ratio of Firefly RLU to mRNA Copy Number)	Luciferase Activity / mRNA
(1) Empty (pCAGGS Firefly Luciferase Only)	10400993	7.01707	(1) Empty (pCAGGS Firefly Luciferase Only)	10599845	7.0253	(1) Cal PA FS	17.83	250217	5.39832	(1) Cal PA FS	110900	79856	5.04493	(1) Cal PA FS	0.443218	58.3918
(2) Cal PA-X	41464.5	4.61768	(2) Nan PA-X	42201.5	4.62533	(2) Nan PAFS	19.39	96443.4	4.98427	(2) Nan PAFS	8399.5	121572	3.92425	(2) Nan PAFS	0.0870925	17.9439
(3) Cal PA-X I85T	13737.5	4.13791	(3) Nan PA-X T85I	25705	4.41002	(3) Nan PAFS T85I	18.25	205707	5.31325	(3) Nan PAFS T85I	24731	93381	4.39324	(3) Nan PAFS T85I	0.120225	33.9132
(4) Cal PA-X S186G	17496	4.24294	(4) Nan PA-X V100I	42811.5	4.63156	(4) Nan PAFS V100I	17.3	386719	5.5874	(4) Nan PAFS V100I	108001	103819	5.03343	(4) Nan PAFS V100I	0.279275	68.2575
(5) Cal PA-X I85T and S186G	15937	4.20241	(5) Nan PA-X G186S	27330	4.43664	(5) Nan PAFS G186S	21.85	18809.5	4.27438	(5) Nan PAFS G186S	4657.5	96700	3.66815	(5) Nan PAFS G186S	0.247614	67.638
(6) Cal PA-X V100I	12295.5	4.08975	(6) Nan PA-X T85I and G186S	43069.5	4.63417	(6) Nan PAFS T85I and G186S	18.8	142736	5.15453	(6) Nan PAFS T85I and G186S	132468	75851	5.12211	(6) Nan PAFS T85I and G186S	0.928063	46.9676
(7) Mock	0		(7) Nan PA-X T85I and V100I	34421	4.53682	(7) Nan PAFS T85I and V100I	17.62	312645	5.49505	(7) Nan PAFS T85I and V100I	23541.5	87108	4.37183	(7) Nan PAFS T85I and V100I	0.075298	85.3565
			(8) Nan PA-X V100I and G186S	58845	4.76971	(8) Nan PAFS V100I and G186S	17.5	338595	5.52968	(8) Nan PAFS V100I and G186S	20615	84182	4.31418	(8) Nan PAFS V100I and G186S	0.060884	7.53488
Biological Replicate #2			(9) Nan PA-X T85I, V100I, G186S	68615.5	4.83642	(9) Nan PAFS T85I, V100I, G186S	19.46	92060.3	4.96407	(9) Nan PAFS T85I, V100I, G186S	24491.5	63962	4.38902	(9) Nan PAFS T85I, V100I, G186S	0.266038	68.3994
(1) Empty (pCAGGS Firefly Luciferase Only)	10935406	7.03883	(10) Mock	833		(10) Mock	28.3	258.861		(10) Mock	833	146861		(10) Mock
(2) Cal PA-X	42647	4.62989
(3) Cal PA-X I85T	14554.5	4.163	Biological Replicate #2			Biological Replicate #2				Biological Replicate #2				Biological Replicate #2
(4) Cal PA-X S186G	18129	4.25837	(1) Empty (pCAGGS Firefly Luciferase Only)	11176048	7.04829	(1) Cal PA FS	17.55	268917	5.42962	(1) Cal PA FS	136243	81628	5.13431	(1) Cal PA FS	0.506636	63.7017
(5) Cal PA-X I85T and S186G	17030	4.23121	(2) Nan PA-X	38263	4.58278	(2) Nan PAFS	18.84	138992	5.14299	(2) Nan PAFS	9547	118747	3.97987	(2) Nan PAFS	0.0686875	8.85495
(6) Cal PA-X V100I	13055.5	4.11579	(3) Nan PA-X T85I	33444.5	4.52432	(3) Nan PAFS T85I	18.29	200311	5.30171	(3) Nan PAFS T85I	46503.5	91799	4.66749	(3) Nan PAFS T85I	0.232156	61.4941
(7) Mock	416	2.61909	(4) Nan PA-X V100I	40196	4.60418	(4) Nan PAFS V100I	17.63	310574	5.49217	(4) Nan PAFS V100I	121308	108622	5.08389	(4) Nan PAFS V100I	0.390594	82.0973
			(5) Nan PA-X G186S	30111	4.47873	(5) Nan PAFS G186S	20.3	52682.8	4.72167	(5) Nan PAFS G186S	6471	96486	3.81097	(5) Nan PAFS G186S	0.122829	32.2139
Biological Replicate #3			(6) Nan PA-X T85I and G186S	46328.5	4.66585	(6) Nan PAFS T85I and G186S	18.98	126645	5.10259	(6) Nan PAFS T85I and G186S	192790	64514	5.28509	(6) Nan PAFS T85I and G186S	1.52229	53.9194
(1) Empty (pCAGGS Firefly Luciferase Only)	10357334	7.01525	(7) Nan PA-X T85I and V100I	34916	4.54302	(7) Nan PAFS T85I and V100I	16.59	619846	5.79228	(7) Nan PAFS T85I and V100I	24507.5	85698	4.3893	(7) Nan PAFS T85I and V100I	0.0395381	71.697
(2) Cal PA-X	42444	4.62782	(8) Nan PA-X V100I and G186S	60484.5	4.78164	(8) Nan PAFS V100I and G186S	18.49	175384	5.24399	(8) Nan PAFS V100I and G186S	40367.5	89017	4.60603	(8) Nan PAFS V100I and G186S	0.230166	61.2453
(3) Cal PA-X I85T	7371.5	3.86756	(9) Nan PA-X T85I, V100I, G186S	58102	4.76419	(9) Nan PAFS T85I, V100I, G186S	19.25	105846	5.02467	(9) Nan PAFS T85I, V100I, G186S	19250.5	53755	4.28444	(9) Nan PAFS T85I, V100I, G186S	0.181873	51.1757
(4) Cal PA-X S186G	17957	4.25423	(10) Mock	833		(10) Mock	28.58	214.914		(10) Mock	208	131393		(10) Mock
(5) Cal PA-X I85T and S186G	17207	4.23571
(6) Cal PA-X V100I	16361	4.21381	Biological Replicate #3			Biological Replicate #3				Biological Replicate #3				Biological Replicate #3
(7) Mock	208	2.31806	(1) Empty (pCAGGS Firefly Luciferase Only)	10542526	7.02294	(1) Cal PA FS	17.29	207458	5.31693	(1) Cal PA FS	123956	80102	5.09327	(1) Cal PA FS	0.5975	69.6102
			(2) Nan PA-X	28283	4.45153	(2) Nan PAFS	18.8	142736	5.15453	(2) Nan PAFS	7973	128154	3.90162	(2) Nan PAFS	0.0558586	0
			(3) Nan PA-X T85I	32671	4.51416	(3) Nan PAFS T85I	19.11	116165	5.06507	(3) Nan PAFS T85I	20144	85914	4.30415	(3) Nan PAFS T85I	0.173409	49.0765
			(4) Nan PA-X V100I	39881	4.60077	(4) Nan PAFS V100I	16.99	475175	5.67685	(4) Nan PAFS V100I	92320.5	107369	4.9653	(4) Nan PAFS V100I	0.194287	53.8907
			(5) Nan PA-X G186S	27606	4.441	(5) Nan PAFS G186S	20.47	47055.6	4.67261	(5) Nan PAFS G186S	4639	100061	3.66642	(5) Nan PAFS G186S	0.0985855	21.2601
			(6) Nan PA-X T85I and G186S	28275	4.4514	(6) Nan PAFS T85I and G186S	19.48	90845	4.9583	(6) Nan PAFS T85I and G186S	149450	63962	5.17449	(6) Nan PAFS T85I and G186S	1.6451	55.3172
			(7) Nan PA-X T85I and V100I	35192	4.54644	(7) Nan PAFS T85I and V100I	17.95	251085	5.39982	(7) Nan PAFS T85I and V100I	18108	80441	4.25787	(7) Nan PAFS T85I and V100I	0.072119	100
			(8) Nan PA-X V100I and G186S	58326.5	4.76587	(8) Nan PAFS V100I and G186S	18.45	180108	5.25553	(8) Nan PAFS V100I and G186S	31629.5	84182	4.50009	(8) Nan PAFS V100I and G186S	0.175614	49.7492
			(9) Nan PA-X T85I, V100I, G186S	65568	4.81669	(9) Nan PAFS T85I, V100I, G186S	19.46	92060.3	4.96407	(9) Nan PAFS T85I, V100I, G186S	22237	57080	4.34708	(9) Nan PAFS T85I, V100I, G186S	0.241548	64.0221
			(10) Mock	0		(10) Mock	27.79	363.279		(10) Mock	416	130500		(10) Mock
			Standard Curve for mRNA NP Luc
			Standard Amount (Copy Number)
			10^1	32.52
			10^2	30.24
			10^3	26.44
			10^4	22.98
			10^5	19.52
			10^6	15.3
			10^7	13.16
			10^8	8.32
			10^9	5.54

## Sheet: Figure 5A, B, D, E
Figure 5A and B
Biological Replicate #1	cT Value NP-Luc mRNA Nuclear	mRNA Copy Number per 100 ng (Based on Standard Curve)	Luciferase mRNA per 100 ng (Log10)	cT Value NP-Luc mRNA Cytoplasm	mRNA Copy Number per 100 ng (Based on Standard Curve)	Luciferase mRNA per 100 ng (Log10)	Total Luciferase mRNA	Percent Cytosolic Luciferase mRNA	cT Value GAPDH mRNA Nuclear	mRNA Copy Number per 100 ng (Based on Standard Curve)	GAPDH mRNA per 100 ng (Log10)	cT Value GAPDH mRNA Cytoplasm	mRNA Copy Number per 100 ng (Based on Standard Curve)	GAPDH mRNA per 100 ng (Log10)	Total GAPDH mRNA	Percent Cytosolic GAPDH mRNA	cT Value U6 snRNA Nuclear	snRNA Copy Number per 100 ng (Based on Standard Curve)	U6 snRNA per 100 ng (Log10)	cT Value U6 snRNA Cytoplasm	snRNA Copy Number per 100 ng (Based on Standard Curve)	U6 snRNA per 100 ng (Log10)	Total U6 snRNA	Percent Cytosolic U6 snRNA
(1) N:N:N	15.58	1.21268e+06	6.08374	20.49	46434.4	4.66684	1.25911e+06	3.68788	19.89	1.72494e+06	6.23677	17.18	8.66729e+06	6.93788	1.03922e+07	83.4017	18.04	335948	5.52627	20.45	73457.3	4.86603	409406	17.9424
(2) N:N:C	15.04	1.7361e+06	6.23958	16.93	494502	5.69417	2.2306e+06	22.169	20.18	1.45127e+06	6.16175	17.1	9.09034e+06	6.95858	1.05416e+07	86.233	18.7	221544	5.34546	20.91	54955.9	4.74001	276500	19.8755
(3) C:N:N	15	1.78286e+06	6.25112	18.22	209848	5.32191	1.99271e+06	10.5308	19.75	1.87496e+06	6.27299	17.25	8.3133e+06	6.91977	1.01883e+07	81.5968	18.47	256136	5.40847	20.92	54610.3	4.73727	310746	17.5739
(4) C:C:C	13.88	3.75252e+06	6.57432	15.1	1.66825e+06	6.22226	5.42076e+06	30.7751	19.94	1.67432e+06	6.22384	17.69	6.39647e+06	6.80594	8.07078e+06	79.2546	18.04	335948	5.52627	20.82	58166.2	4.76467	394115	14.7587
(5) Mock Lysate (No vRdRp)	30.4			28.73					19.35	2.37946e+06	6.37648	18.17	4.80572e+06	6.68176			18.46	257757	5.41121	20.99	52251.4	4.7181	310008	16.8548
(6) Empty Control	UnDet.			UnDet.					UnDet.			UnDet.					UnDet.			UnDet.
Biological Replicate #2
(1) N:N:N	15.1	1.66825e+06	6.22226	20.32	51987.3	4.7159	1.72024e+06	3.02211	19.59	2.06247e+06	6.31439	17.05	9.36517e+06	6.97152	1.14276e+07	81.9519	18.05	333836	5.52353	20.93	54266.9	4.73454	388103	13.9826
(2) N:N:C	14.3	2.83871e+06	6.45312	16.39	707943	5.85	3.54665e+06	19.9609	19.3	2.4514e+06	6.38941	17.02	9.53404e+06	6.97928	1.19854e+07	79.5469	18	344533	5.53723	20.97	52914.8	4.72358	397448	13.3136
(3) C:N:N	14.68	2.20527e+06	6.34346	19.01	124146	5.09393	2.32942e+06	5.32947	19.77	1.85276e+06	6.26782	17.32	7.97377e+06	6.90166	9.82653e+06	81.1453	18.02	340214	5.53175	20.96	53249.6	4.72632	393463	13.5336
(4) C:C:C	14	3.46492e+06	6.53969	15.76	1.07597e+06	6.0318	4.54089e+06	23.6952	19.73	1.89744e+06	6.27817	17.14	8.87629e+06	6.94823	1.07737e+07	82.3883	18.56	242000	5.38381	20.98	52582	4.72084	294582	17.8497
(5) Mock Lysate (No vRdRp)	28.07			28.41					18.07	5.1007e+06	6.70763	17.15	8.82357e+06	6.94564			18.2	303696	5.48244	20.9	55303.7	4.74275	359000	15.4049
(6) Empty Control	UnDet.			UnDet.					UnDet.			UnDet.					UnDet.			UnDet.
Biological Replicate #3
(1) N:N:N	14.85	1.96972e+06	6.2944	20.27	53743.6	4.73033	2.02346e+06	2.65602	19.78	1.84175e+06	6.26523	17.08	9.19929e+06	6.96375	1.1041e+07	83.319	18.15	313428	5.49614	20.96	53249.6	4.72632	366677	14.5222
(2) N:N:C	14.86	1.95668e+06	6.29152	16.57	628138	5.79806	2.58481e+06	24.3011	19.67	1.96648e+06	6.29369	17.03	9.47742e+06	6.97669	1.14439e+07	82.8163	18.35	276278	5.44135	20.93	54266.9	4.73454	330545	16.4174
(3) C:N:N	14.84	1.98285e+06	6.29729	18.19	214074	5.33056	2.19693e+06	9.74423	19.33	2.40798e+06	6.38165	17.04	9.42113e+06	6.9741	1.18291e+07	79.6436	18.14	315411	5.49888	20.98	52582	4.72084	367993	14.2889
(4) C:C:C	14.26	2.91517e+06	6.46466	16	917367	5.96254	3.83254e+06	23.9363	20	1.61553e+06	6.20832	17.31	8.02141e+06	6.90425	9.63694e+06	83.2361	18.2	303696	5.48244	20.91	54955.9	4.74001	358652	15.3229
(5) Mock Lysate (No vRdRp)	28.01			27.58					20.29	1.35922e+06	6.13329	17.82	5.91981e+06	6.77231			18.45	259388	5.41395	20.94	53925.7	4.7318	313314	17.2114
(6) Empty Control	UnDet.			UnDet.					UnDet.			UnDet.					UnDet.			UnDet.
Figure 5D
Biological Replicate #1	cT Value NP-Luc mRNA Nuclear	mRNA Copy Number per 100 ng (Based on Standard Curve)	Luciferase mRNA per 100 ng (Log10)	cT Value NP-Luc mRNA Cytoplasm	mRNA Copy Number per 100 ng (Based on Standard Curve)	Luciferase mRNA per 100 ng (Log10)	Total Luciferase mRNA	Percent Cytosolic Luciferase mRNA
(1) Nan PA	16	917367	5.96254	22.71	10621.9	4.0262	927989	1.14462
(2) V100I	16.7	576156	5.76054	21.97	17367.9	4.23975	593524	2.92624
(3) T85I and G186S	16.58	623978	5.79517	22.14	15512.8	4.19069	639491	2.42581
(4) T85I, V100I, G186S	16.31	746594	5.87308	21.45	24536.2	4.38981	771130	3.18185
(5) Mock Lysate (No vRdRp)	31.29			27
(6) Empty Control	UnDet.			UnDet.
Biological Replicate #2
(1) Nan PA	16.17	819380	5.91349	22.64	11127.6	4.0464	830507	1.33986
(2) V100I	16.52	649357	5.81248	22.02	16800.4	4.22532	666158	2.52199
(3) T85I and G186S	16.9	504458	5.70283	22.16	15308	4.18492	519766	2.94517
(4) T85I, V100I, G186S	16.34	731859	5.86443	21.3	27107.8	4.43309	758967	3.57167
(5) Mock Lysate (No vRdRp)	30.19			26.72
(6) Empty Control	UnDet.			UnDet.
Biological Replicate #3
(1) Nan PA	16.23	787355	5.89617	22.81	9939.06	3.99735	797294	1.2466
(2) V100I	16.24	782141	5.89328	22.09	16036.9	4.20512	798178	2.00918
(3) T85I and G186S	17.03	462712	5.66531	22.57	11657.4	4.0666	474369	2.45746
(4) T85I, V100I, G186S	16.94	491227	5.69128	21.74	20235.8	4.30612	511463	3.95646
(5) Mock Lysate (No vRdRp)	30.12			26.04
(6) Empty Control	UnDet.			UnDet.
Figure 5E
Biological Replicate #1	cT Value NP-Luc mRNA Nuclear	mRNA Copy Number per 100 ng (Based on Standard Curve)	Luciferase mRNA per 100 ng (Log10)	cT Value NP-Luc mRNA Cytoplasm	mRNA Copy Number per 100 ng (Based on Standard Curve)	Luciferase mRNA per 100 ng (Log10)	Total Luciferase mRNA	Percent Cytosolic Luciferase mRNA	cT Value GAPDH mRNA Nuclear	mRNA Copy Number per 100 ng (Based on Standard Curve)	GAPDH mRNA per 100 ng (Log10)	cT Value GAPDH mRNA Cytoplasm	mRNA Copy Number per 100 ng (Based on Standard Curve)	GAPDH mRNA per 100 ng (Log10)	Total GAPDH mRNA	Percent Cytosolic GAPDH mRNA
(1) Nan PA	16.39	707943	5.85	19.36	98385.2	4.99293	806329	12.2016	20	1.61553e+06	6.20832	17.44	7.42366e+06	6.87062	9.03919e+06	82.1275
(2) V100I	15.94	954679	5.97986	18.58	165203	5.21802	1.11988e+06	14.7518	19.55	2.1122e+06	6.32474	17.25	8.3133e+06	6.91977	1.04255e+07	79.74
(3) T85I and G186S	16.1	858391	5.93369	18.17	216937	5.33633	1.07533e+06	20.1741	19.06	2.82816e+06	6.4515	17.09	9.14465e+06	6.96117	1.19728e+07	76.3785
(4) T85I, V100I, G186S	15.89	986930	5.99429	17.72	292545	5.46619	1.27948e+06	22.8645	19.6	2.05022e+06	6.3118	16.78	1.09994e+07	7.04137	1.30496e+07	84.289
(5) Mock Lysate (No vRdRp)	27.09			29.22					19.24	2.5406e+06	6.40494	17.33	7.92641e+06	6.89908
(6) Empty Control	UnDet.			UnDet.					UnDet.			UnDet.
Biological Replicate #2
(1) Nan PA	16.09	864114	5.93657	18.99	125806	5.0997	989921	12.7087	18.7	3.50462e+06	6.54464	18.18	4.77717e+06	6.67917	8.28179e+06	57.6829
(2) V100I	15.69	1.1272e+06	6.052	18.63	159805	5.20359	1.28701e+06	12.4168	19.25	2.52551e+06	6.40235	17.83	5.88465e+06	6.76972	8.41016e+06	69.9707
(3) T85I and G186S	16.02	905256	5.95677	18.1	227266	5.35653	1.13252e+06	20.0673	18.77	3.36148e+06	6.52653	17.22	8.4632e+06	6.92753	1.18247e+07	71.5723
(4) T85I, V100I, G186S	16.14	835877	5.92214	17.82	273738	5.43734	1.10962e+06	24.6697	18.25	4.58206e+06	6.66106	17.4	7.60268e+06	6.88097	1.21847e+07	62.3951
(5) Mock Lysate (No vRdRp)	28.38			29.21					18.19	4.7488e+06	6.67658	17.61	6.70868e+06	6.82664
(6) Empty Control	UnDet.			UnDet.					UnDet.			UnDet.
Biological Replicate #3
(1) Nan PA	16.1	858391	5.93369	19.19	110151	5.04199	968542	11.3728	18.56	3.80943e+06	6.58086	17.07	9.25426e+06	6.96634	1.30637e+07	70.8395
(2) V100I	16.3	751572	5.87597	18.56	167413	5.22379	918985	18.2172	18.36	4.29144e+06	6.6326	17.21	8.51377e+06	6.93012	1.28052e+07	66.4868
(3) T85I and G186S	16.39	707943	5.85	18.49	175384	5.24399	883328	19.8549	18.6	3.71973e+06	6.57051	17.22	8.4632e+06	6.92753	1.21829e+07	69.4677
(4) T85I, V100I, G186S	16.08	869875	5.93946	18	242880	5.38539	1.11276e+06	21.8269	19.61	2.03804e+06	6.30921	17.67	6.47313e+06	6.81111	8.51117e+06	76.0545
(5) Mock Lysate (No vRdRp)	28.27			28.83					19.94	1.67432e+06	6.22384	17.17	8.71907e+06	6.94047
(6) Empty Control	UnDet.			UnDet.					UnDet.			UnDet.
Standard Curve for mRNA NP Luc
Standard Amount (Copy Number)	cT value
10^1	31.11
10^2	28.27
10^3	24.51
10^4	21.31
10^5	18.23
10^6	14.4
10^7	11.18
10^8	8.1
10^9	4.92
10^10	3.62
Standard Curve for mRNA GAPDH
Standard Amount (Copy Number)	cT value
10^1	38.46
10^2	36.16
10^3	33.57
10^4	29.26
10^5	24.81
10^6	21.15
10^7	18.17
10^8	12.49
10^9	7.96
Standard Curve for U6 snRNA
Standard Amount (Copy Number)	cT value
10^1	33.6
10^2	31.29
10^3	27.71
10^4	23.85
10^5	20.07
10^6	16.36
10^7	13.02
10^8	8.87
10^9	4.88

## Sheet: Figure  6B, C, D, E, F
Figure 6B Original NP Luc mRNA									Figure 6C	cT Value mRNA NP-Luc	mRNA Copy Number per 100 ng (Based on Standard Curve)	Luciferase mRNA per 100 ng (Log10)	Figure 6D				Figure 6E		Normalized Data	Figure 6f	cT Value mRNA NP-Luc			cT Value mRNA NP-Luc
Biological Replicate 1	Input cT Value NP Luc mRNA	mRNA Copy Number per 100 ng (Based on Standard Curve)	Total NP Luc mRNA Copy Numbers in Input	IP Anti GRSF1 cT Value NP Luc mRNA	mRNA Copy Number per 100 ng (Based on Standard Curve)	% Input Luciferase mRNA	IP IgG Control cT Value NP Luc mRNA	mRNA Copy Number per 100 ng (Based on Standard Curve)	Biological Replicate 1				Biological Replicate 1	Firefly Luciferase RLU	Renilla Luciferase RLU	Luciferase Activity Log10	Biological Replicate 1	Translation Efficiency (Ratio of Firefly RLU to mRNA Copy Number)	Luciferase Activity / mRNA	Biological Replicate 1	Nuclear	mRNA Copy Number per 100 ng (Based on Standard Curve)	Luciferase mRNA per 100 ng (Log10)	Cytoplasm	mRNA Copy Number per 100 ng (Based on Standard Curve)	Luciferase mRNA per 100 ng (Log10)	Total Luciferase mRNA	Percent Cytosolic Luciferase mRNA
(1) N:N:N OG NP Luc mRNA	15.56	1.2289e+06	2.94936e+07	17.26	397135	1.34651	33.23	9.78116	(1) Cal3P Nan PA Original NP Luc mRNA	15.6	634030	5.80211	(1) Cal3P Nan PA Original NP Luc mRNA	4809.5	12090	3.6821	(1) Cal3P Nan PA Original NP Luc mRNA	0.0075856	16.5794	(1) Cal3P Nan PA Original NP Luc mRNA	16.39	707943	5.85	19.66	80604.1	4.90636	788548	10.2218
(2) C:C:C OG NP Luc mRNA	14.55	2.40424e+06	4.66422e+07	14.46	2.5524e+06	5.4723	31.91	23.5131	(1) Cal3P Nan PA CA Mutant NP Luc mRNA	16.23	402632	5.60491	(1) Cal3P Nan PA CA Mutant NP Luc mRNA	1998	13360	3.3006	(1) Cal3P Nan PA CA Mutant NP Luc mRNA	0.00496235	4.90729	(1) Cal3P Nan PA CA Mutant NP Luc mRNA	13.27	5.62799e+06	6.75035	19.97	65599.3	4.8169	5.69359e+06	1.15216
(3) Mock Lysate	UnDet.			UnDet.			UnDet.		(2) Cal3P Nan PA V100I Original NP Luc mRNA	15.74	573175	5.75829	(2) Cal3P Nan PA V100I Original NP Luc mRNA	20326	14172	4.30805	(2) Cal3P Nan PA V100I Original NP Luc mRNA	0.0354621	45.4425	(2) Cal3P Nan PA V100I Original NP Luc mRNA	15.94	954679	5.97986	18.98	126645	5.10259	1.08132e+06	11.712
									(2) Cal3P Nan PA V100I CA Mutant NP Luc mRNA	15.46	701346	5.84593	(2) Cal3P Nan PA V100I CA Mutant NP Luc mRNA	11595	16239	4.06427	(2) Cal3P Nan PA V100I CA Mutant NP Luc mRNA	0.0165325	31.9097	(2) Cal3P Nan PA V100I CA Mutant NP Luc mRNA	13.32	5.44408e+06	6.73592	18.08	230307	5.36231	5.67439e+06	4.0587
Biological Replicate 2									(3) Cal3P Nan PA T85I and G186S Original NP Luc mRNA	15.81	544974	5.73638	(3) Cal3P Nan PA T85I and G186S Original NP Luc mRNA	100729	13532	5.00316	(3) Cal3P Nan PA T85I and G186S Original NP Luc mRNA	0.184834	77.0188	(3) Cal3P Nan PA T85I and G186S Original NP Luc mRNA	16.1	858391	5.93369	18.27	202991	5.30748	1.06138e+06	19.1252
(1) N:N:N OG NP Luc mRNA	14.08	3.28555e+06	7.72103e+07	16.19	808563	1.04722	33.38	8.85328	(3) Cal3P Nan PA T85I and G186S CA Mutant NP Luc mRNA	15.55	657296	5.81776	(3) Cal3P Nan PA T85I and G186S CA Mutant NP Luc mRNA	22365	13948	4.34957	(3) Cal3P Nan PA T85I and G186S CA Mutant NP Luc mRNA	0.0340258	45.3411	(3) Cal3P Nan PA T85I and G186S CA Mutant NP Luc mRNA	13.3	5.51691e+06	6.7417	17.39	364270	5.56142	5.88118e+06	6.19382
(2) C:C:C OG NP Luc mRNA	14.07	3.30745e+06	7.83866e+07	14	3.46492e+06	4.4203	31.31	35.0312	(4) Cal3P Nan PA T85I, V100I, G186S Original NP Luc mRNA	15.56	652575	5.81463	(4) Cal3P Nan PA T85I, V100I, G186S Original NP Luc mRNA	255524	16702	5.40743	(4) Cal3P Nan PA T85I, V100I, G186S Original NP Luc mRNA	0.391563	91.6296	(4) Cal3P Nan PA T85I, V100I, G186S Original NP Luc mRNA	15.89	986930	5.99429	17.72	292545	5.46619	1.27948e+06	22.8645
(3) Mock Lysate	UnDet.			UnDet.			UnDet.		(4) Cal3P Nan PAT85I, V100I, G186S CA Mutant NP Luc mRNA	15.33	770238	5.88662	(4) Cal3P Nan PAT85I, V100I, G186S CA Mutant NP Luc mRNA	33944.5	15822	4.53077	(4) Cal3P Nan PAT85I, V100I, G186S CA Mutant NP Luc mRNA	0.0440702	50.8433	(4) Cal3P Nan PAT85I, V100I, G186S CA Mutant NP Luc mRNA	12.9	7.19658e+06	6.85713	16.93	494502	5.69417	7.69109e+06	6.42955
									(5) Empty Control	26.85	190.832	2.28065	(5) Empty Control	768	0		(5) Empty Control			(5) Empty Control	27.19			28.93
Biological Replicate 3
(1) N:N:N OG NP Luc mRNA	14.19	3.05397e+06	7.69599e+07	16.3	751572	0.976575	33.01	11.3208	Biological Replicate 2				Biological Replicate 2				Biological Replicate 2			Biological Replicate 2
(2) C:C:C OG NP Luc mRNA	14.35	2.74595e+06	6.70011e+07	14.02	3.41918e+06	5.10317	31.33	34.5687	(1) Cal3P Nan PA Original NP Luc mRNA	15.46	701346	5.84593	(1) Cal3P Nan PA Original NP Luc mRNA	4541	14313	3.65715	(1) Cal3P Nan PA Original NP Luc mRNA	0.00647469	14.1968	(1) Cal3P Nan PA Original NP Luc mRNA	16.09	864114	5.93657	18.99	125806	5.0997	989921	12.7087
(3) Mock Lysate	UnDet.			UnDet.			UnDet.		(1) Cal3P Nan PA CA Mutant NP Luc mRNA	15.92	503436	5.70194	(1) Cal3P Nan PA CA Mutant NP Luc mRNA	2976.5	16031	3.47371	(1) Cal3P Nan PA CA Mutant NP Luc mRNA	0.00591238	10.102	(1) Cal3P Nan PA CA Mutant NP Luc mRNA	13.37	5.26618e+06	6.7215	18.4	186193	5.26996	5.45238e+06	3.41489
Figure 6B CA NP Luc mRNA									(2) Cal3P Nan PA V100I Original NP Luc mRNA	15.53	666839	5.82402	(2) Cal3P Nan PA V100I Original NP Luc mRNA	18449	12043	4.26597	(2) Cal3P Nan PA V100I Original NP Luc mRNA	0.0276663	41.4094	(2) Cal3P Nan PA V100I Original NP Luc mRNA	15.69	1.1272e+06	6.052	18.63	159805	5.20359	1.28701e+06	12.4168
Biological Replicate 1	Input cT Value NP Luc mRNA	mRNA Copy Number per 100 ng (Based on Standard Curve)	Total NP Luc mRNA Copy Numbers in Input	IP Anti GRSF1 cT Value NP Luc mRNA	mRNA Copy Number per 100 ng (Based on Standard Curve)	% Input Luciferase mRNA	IP IgG Control cT Value NP Luc mRNA	mRNA Copy Number per 100 ng (Based on Standard Curve)	(2) Cal3P Nan PA V100I CA Mutant NP Luc mRNA	15.42	721860	5.85845	(2) Cal3P Nan PA V100I CA Mutant NP Luc mRNA	10651.5	12512	4.02741	(2) Cal3P Nan PA V100I CA Mutant NP Luc mRNA	0.0147556	30.025	(2) Cal3P Nan PA V100I CA Mutant NP Luc mRNA	12.69	8.27422e+06	6.91773	17.11	438757	5.64222	8.71298e+06	5.03567
(1) N:N:N CA NP Luc mRNA	16.37	717414	1.80788e+07	20.92	34894.1	0.193011	29.67	104.164	(3) Cal3P Nan PA T85I and G186S Original NP Luc mRNA	15.74	573175	5.75829	(3) Cal3P Nan PA T85I and G186S Original NP Luc mRNA	79184	15198	4.89864	(3) Cal3P Nan PA T85I and G186S Original NP Luc mRNA	0.13815	71.4591	(3) Cal3P Nan PA T85I and G186S Original NP Luc mRNA	16.02	905256	5.95677	18.21	211247	5.32479	1.1165e+06	18.9204
(2) C:C:C CA NP Luc mRNA	11.81	1.48482e+07	3.62296e+08	12.72	8.11092e+06	2.23876	30.06	80.3848	(3) Cal3P Nan PA T85I and G186S CA Mutant NP Luc mRNA	15.8	548916	5.73951	(3) Cal3P Nan PA T85I and G186S CA Mutant NP Luc mRNA	21573	12012	4.33391	(3) Cal3P Nan PA T85I and G186S CA Mutant NP Luc mRNA	0.0393011	47.2423	(3) Cal3P Nan PA T85I and G186S CA Mutant NP Luc mRNA	14.56	2.38831e+06	6.37809	17.6	316827	5.50082	2.70514e+06	11.712
(3) Mock Lysate	UnDet.			UnDet.			UnDet.		(4) Cal3P Nan PA T85I, V100I, G186S Original NP Luc mRNA	15.77	560914	5.7489	(4) Cal3P Nan PA T85I, V100I, G186S Original NP Luc mRNA	210191	14198	5.32261	(4) Cal3P Nan PA T85I, V100I, G186S Original NP Luc mRNA	0.374729	90.6711	(4) Cal3P Nan PA T85I, V100I, G186S Original NP Luc mRNA	16.14	835877	5.92214	17.82	273738	5.43734	1.10962e+06	24.6697
									(4) Cal3P Nan PAT85I, V100I, G186S CA Mutant NP Luc mRNA	15.47	696309	5.8428	(4) Cal3P Nan PAT85I, V100I, G186S CA Mutant NP Luc mRNA	23986.5	16655	4.37997	(4) Cal3P Nan PAT85I, V100I, G186S CA Mutant NP Luc mRNA	0.0344481	45.747	(4) Cal3P Nan PAT85I, V100I, G186S CA Mutant NP Luc mRNA	13.6	4.51985e+06	6.65512	17.08	447591	5.65088	4.96744e+06	9.01051
Biological Replicate 2									(5) Empty Control	27.28	139.976	2.14605	(5) Empty Control	846	16		(5) Empty Control			(5) Empty Control	28.33			29.66
(1) N:N:N CA NP Luc mRNA	16.53	645057	1.62554e+07	20.63	42309.6	0.26028	29.81	94.9113
(2) C:C:C CA NP Luc mRNA	11.73	1.56588e+07	3.82076e+08	12.85	7.4397e+06	1.94718	30.9	46.0014	Biological Replicate 3				Biological Replicate 3				Biological Replicate 3			Biological Replicate 3
(3) Mock Lysate	UnDet.			UnDet.			UnDet.		(1) Cal3P Nan PA Original NP Luc mRNA	15.57	647889	5.8115	(1) Cal3P Nan PA Original NP Luc mRNA	5440.5	15198	3.73564	(1) Cal3P Nan PA Original NP Luc mRNA	0.00839728	18.5746	(1) Cal3P Nan PA Original NP Luc mRNA	16.1	858391	5.93369	19.19	110151	5.04199	968542	11.3728
									(1) Cal3P Nan PA CA Mutant NP Luc mRNA	15.95	492667	5.69255	(1) Cal3P Nan PA CA Mutant NP Luc mRNA	1746	14328	3.24204	(1) Cal3P Nan PA CA Mutant NP Luc mRNA	0.00354398	0	(1) Cal3P Nan PA CA Mutant NP Luc mRNA	12.88	7.29286e+06	6.8629	18.06	233388	5.36808	7.52625e+06	3.10098
Biological Replicate 3									(2) Cal3P Nan PA V100I Original NP Luc mRNA	16.05	458407	5.66125	(2) Cal3P Nan PA V100I Original NP Luc mRNA	24182	14990	4.38349	(2) Cal3P Nan PA V100I Original NP Luc mRNA	0.0527522	52.0362	(2) Cal3P Nan PA V100I Original NP Luc mRNA	16.3	751572	5.87597	18.56	167413	5.22379	918985	18.2172
(1) N:N:N CA NP Luc mRNA	16.89	507821	1.27971e+07	20.72	39853.6	0.311427	31.94	23.049	(2) Cal3P Nan PA V100I CA Mutant NP Luc mRNA	15.42	721860	5.85845	(2) Cal3P Nan PA V100I CA Mutant NP Luc mRNA	10624.5	13246	4.02631	(2) Cal3P Nan PA V100I CA Mutant NP Luc mRNA	0.0147182	29.9771	(2) Cal3P Nan PA V100I CA Mutant NP Luc mRNA	13.31	5.48038e+06	6.73881	18.73	149531	5.17473	5.62991e+06	2.65602
(2) C:C:C CA NP Luc mRNA	12.05	1.26595e+07	3.08891e+08	13.06	6.47075e+06	2.09483	30.53	58.8225	(3) Cal3P Nan PA T85I and G186S Original NP Luc mRNA	16.11	439006	5.64247	(3) Cal3P Nan PA T85I and G186S Original NP Luc mRNA	102762	14615	5.01183	(3) Cal3P Nan PA T85I and G186S Original NP Luc mRNA	0.23408	81.0486	(3) Cal3P Nan PA T85I and G186S Original NP Luc mRNA	16.39	707943	5.85	18.59	164109	5.21513	872053	18.8187
(3) Mock Lysate	UnDet.			UnDet.			UnDet.		(3) Cal3P Nan PA T85I and G186S CA Mutant NP Luc mRNA	16.17	420426	5.62369	(3) Cal3P Nan PA T85I and G186S CA Mutant NP Luc mRNA	24736.5	14688	4.39334	(3) Cal3P Nan PA T85I and G186S CA Mutant NP Luc mRNA	0.0588368	53.8912	(3) Cal3P Nan PA T85I and G186S CA Mutant NP Luc mRNA	13.64	4.4013e+06	6.64358	18.61	161943	5.20936	4.56324e+06	3.54885
									(4) Cal3P Nan PA T85I, V100I, G186S Original NP Luc mRNA	15.76	564972	5.75203	(4) Cal3P Nan PA T85I, V100I, G186S Original NP Luc mRNA	343503	15822	5.53593	(4) Cal3P Nan PA T85I, V100I, G186S Original NP Luc mRNA	0.608	100	(4) Cal3P Nan PA T85I, V100I, G186S Original NP Luc mRNA	16.08	869875	5.93946	18	242880	5.38539	1.11276e+06	21.8269
									(4) Cal3P Nan PAT85I, V100I, G186S CA Mutant NP Luc mRNA	15.54	662050	5.82089	(4) Cal3P Nan PAT85I, V100I, G186S CA Mutant NP Luc mRNA	37526	11320	4.57433	(4) Cal3P Nan PAT85I, V100I, G186S CA Mutant NP Luc mRNA	0.0566815	54.9575	(4) Cal3P Nan PAT85I, V100I, G186S CA Mutant NP Luc mRNA	13.46	4.96049e+06	6.69552	17.42	357080	5.55277	5.31757e+06	6.71511
Standard Curve for mRNA NP Luc				3.23163					(5) Empty Control	26.87	188.101	2.27439	(5) Empty Control	248	0		(5) Empty Control			(5) Empty Control	27.8			29.94
Standard Amount (Copy Number)	cT value
10^1	31.11
10^2	28.27
10^3	24.51
10^4	21.31
10^5	18.23
10^6	14.4
10^7	11.18
10^8	8.1
10^9	4.92
10^10	3.62

## Sheet: Figure 7A, B, C
Figure 7B						GRSF1 mRNA Expression (Relative to GAPDH)	Figure 7C
Biological Replicate 1	GRSF1 cT Value	GAPDH cT Value	GRSF1 cT - GAPDH cT	Average Change in cT	Change in cT - Control	2^-(Change in CT-Control)	Biological Replicate 1	Nuclear GAPDH cT Value	mRNA Copy Number per 100 ng (Based on Standard Curve)	GAPDH mRNA per 100 ng (Log10)	Cytosolic GAPDH cT Value	mRNA Copy Number per 100 ng (Based on Standard Curve)	GAPDH mRNA per 100 ng (Log10)	Total GAPDH mRNA	Percent Cytosolic GAPDH mRNA	Nuclear U6 snRNA cT Value	snRNA Copy Number per 100 ng (Based on Standard Curve)	U6 snRNA per 100 ng (Log10)	Cytosolic U6 snRNA cT Value	snRNA Copy Number per 100 ng (Based on Standard Curve)	U6 snRNA per 100 ng (Log10)	Total U6 snRNA	Percent Cytosolic U6 snRNA
WT Cells	20.64	16.65	3.99	4.08	-0.09	1.06437	WT Cells	19.79	1.83082e+06	6.26264	16.65	1.1885e+07	7.075	1.37159e+07	86.6518	14.66	2.83302e+06	6.45225	18.16	311457	5.4934	3.14447e+06	9.90489
Clone 1-2	23.2	16.2	7	7.10667	2.92	0.132127	Clone 1-2	19.4	2.30963e+06	6.36354	16.37	1.40424e+07	7.14744	1.6352e+07	85.8755	14.81	2.57724e+06	6.41116	18.28	288750	5.46052	2.86599e+06	10.0751
Clone 1-16	24.12	16.84	7.28	7.41667	3.2	0.108819	Clone 1-16	19.86	1.75604e+06	6.24453	16.84	1.06132e+07	7.02585	1.23692e+07	85.8031	14.5	3.13388e+06	6.49608	18.98	185675	5.26875	3.31955e+06	5.59336
Biological Replicate 1	GRSF1 cT Value	GAPDH cT Value					Biological Replicate 1	Nuclear GAPDH cT Value			Cytosolic GAPDH cT Value	mRNA Copy Number per 100 ng (Based on Standard Curve)	GAPDH mRNA per 100 ng (Log10)			Nuclear U6 snRNA cT Value			Cytosolic U6 snRNA cT Value
WT Cells	20.79	16.43	4.36	4.08	0.28	0.823591	WT Cells	19.47	2.2153e+06	6.34543	16.43	1.35493e+07	7.13192	1.57646e+07	85.9476	14.24	3.69242e+06	6.56731	18.03	338074	5.52901	4.0305e+06	8.38791
Clone 1-2	24.07	16.84	7.23	8.00667	3.15	0.112656	Clone 1-2	19.53	2.13752e+06	6.32991	16.81	1.08046e+07	7.03361	1.29421e+07	83.484	14.78	2.62648e+06	6.41937	17.16	585269	5.76736	3.21175e+06	18.2227
Clone 1-16	23.42	16.37	7.05	8.08333	2.97	0.127627	Clone 1-16	19.18	2.63305e+06	6.42046	16.2	1.55389e+07	7.19142	1.8172e+07	85.5104	14.22	3.7393e+06	6.57279	17.1	607845	5.78379	4.34715e+06	13.9826
Biological Replicate 1	GRSF1 cT Value	GAPDH cT Value					Biological Replicate 1	Nuclear GAPDH cT Value			Cytosolic GAPDH cT Value	mRNA Copy Number per 100 ng (Based on Standard Curve)	GAPDH mRNA per 100 ng (Log10)			Nuclear U6 snRNA cT Value			Cytosolic U6 snRNA cT Value
WT Cells	20.34	16.45	3.89	4.08	-0.19	1.14076	WT Cells	18.28	4.50091e+06	6.6533	16.45	1.33888e+07	7.12674	1.78897e+07	74.8409	14.15	3.90812e+06	6.59197	16.45	915936	5.96187	4.82405e+06	18.9869
Clone 1-2	23.19	16.1	7.09	8.00667	3.01	0.124137	Clone 1-2	19.13	2.71265e+06	6.43339	17	9.64831e+06	6.98445	1.2361e+07	78.0547	14.31	3.53292e+06	6.54813	17.27	546034	5.73722	4.07896e+06	13.3866
Clone 1-16	24.37	16.45	7.92	8.08333	3.84	0.0698304	Clone 1-16	19.11	2.74517e+06	6.43857	16.1	1.64927e+07	7.21729	1.92379e+07	85.7304	14.48	3.17367e+06	6.50156	16.88	698334	5.84406	3.872e+06	18.0355

[truncated: 5 more sheets: Figure 7E, F, G, H, Figure 8A, B, and C, Figure 8D, E, F, G, Supplemental Fig 1, Supplementray Fig 4B, C, D, E]
